# Supplementary material for: Equity in the geographical distribution of general practitioners in Iran
Source: PLOS Glob Public Health. 2024 Sep 24;4(9):e0003609. doi: 10.1371/journal.pgph.0003609 (PMC11421784; doi:10.1371/journal.pgph.0003609)
Supplement: S1 Data — (XLSX) [file pgph.0003609.s001.xlsx]

## Sheet: Gini Inter-provinces
City	Population	Cumulative frequency	Percent of total	Xk-Xk-1	GPs	Cumulative frequency	Percent of total	Yk+Yk-1	Level below the chart			0.0781398	gini =
-	0	0	0	0	0	0	0	0	0
Provinces 1	610000	610000	0.00710343	0.00710343	450	450	0.00663208	0.00663208	4.71105e-05
Provinces 2	771999	1381999	0.0160933	0.0089899	599	1049	0.0154601	0.0220922	0.000198607
Provinces 3	794001	2176000	0.0253395	0.00924612	642	1691	0.0249219	0.040382	0.000373377
Provinces 4	847000	3023000	0.0352027	0.00986329	631	2322	0.0342215	0.0591434	0.000583349
Provinces 5	911999	3934999	0.0458229	0.0106202	532	2854	0.0420621	0.0762837	0.000810148
Provinces 6	1006001	4941000	0.0575378	0.0117148	831	3685	0.0543094	0.0963715	0.00112898
Provinces 7	1126999	6067999	0.0706617	0.0131239	866	4551	0.0670725	0.121382	0.001593
Provinces 8	1280002	7348001	0.0855672	0.0149056	1489	6040	0.0890173	0.15609	0.00232661
Provinces 9	1291000	8639001	0.100601	0.0150337	729	6769	0.0997612	0.188779	0.00283803
Provinces 10	1321000	9960001	0.115984	0.015383	913	7682	0.113217	0.212978	0.00327625
Provinces 11	1364000	11324001	0.131868	0.0158837	949	8631	0.127203	0.24042	0.00381877
Provinces 12	1447000	12771001	0.148718	0.0168503	898	9529	0.140438	0.267641	0.00450983
Provinces 13	1498000	14269001	0.166162	0.0174442	1054	10583	0.155972	0.29641	0.00517062
Provinces 14	1708000	15977001	0.186052	0.0198896	947	11530	0.169929	0.3259	0.00648203
Provinces 15	1795000	17772001	0.206954	0.0209027	1276	12806	0.188734	0.358663	0.00749703
Provinces 16	1817000	19589001	0.228113	0.0211589	964	13770	0.202942	0.391676	0.00828744
Provinces 17	2018000	21607001	0.251613	0.0234995	1578	15348	0.226198	0.42914	0.0100846
Provinces 18	2021001	23628002	0.275147	0.0235345	1113	16461	0.242602	0.4688	0.011033
Provinces 19	2.022e+06	25650003	0.298693	0.0235461	1345	17806	0.262424	0.505026	0.0118914
Provinces 20	2587000	28237003	0.328819	0.0301255	2408	20214	0.297913	0.560337	0.0168805
Provinces 21	3006001	31243004	0.363824	0.0350048	1910	22124	0.326063	0.623976	0.0218421
Provinces 22	3178000	34421004	0.400831	0.0370077	1366	23490	0.346195	0.672257	0.0248787
Provinces 23	3422999	37844003	0.440692	0.0398607	2541	26031	0.383644	0.729838	0.0290919
Provinces 24	3440000	41284003	0.480751	0.0400587	3259	29290	0.431675	0.815319	0.0326606
Provinces 25	3516000	44800003	0.521695	0.0409437	1896	31186	0.459618	0.891293	0.0364928
Provinces 26	4.112e+06	48912001	0.569579	0.0478841	3096	34282	0.505247	0.964865	0.0462017
Provinces 27	5031000	53943001	0.628165	0.0585858	3258	37540	0.553263	1.05851	0.0620137
Provinces 28	5134003	59077004	0.68795	0.0597853	4855	42395	0.624816	1.17808	0.0704318
Provinces 29	5437001	64514005	0.751264	0.0633137	5046	47441	0.699184	1.324	0.0838273
Provinces 30	7071002	71585007	0.833605	0.0823416	4831	52272	0.770383	1.46957	0.121006
Provinces 31	14288993	85874000	1	0.166395	15580	67852	1	1.77038	0.294583

## Sheet: Gini Inter-city
City	Population	Cumulative frequency	Percent of total	Xk-Xk-1	GPs	Cumulative frequency	Percent of total	Yk+Yk-1	Level below the chart			0.19931	gini =
-	0	0	0	0	0	0	0	0	0
City 1	8466	8466	9.85863e-05	9.85863e-05	7	7	0.000103166	0.000103166	1.01707e-08
City 2	13529	21995	0.000256131	0.000157545	15	22	0.000324235	0.000427401	6.73348e-08
City 3	13756	35751	0.000416319	0.000160188	9	31	0.000456877	0.000781112	1.25125e-07
City 4	14504	50255	0.000585218	0.000168899	10	41	0.000604256	0.00106113	1.79224e-07
City 5	15604	65859	0.000766926	0.000181708	7	48	0.000707422	0.00131168	2.38343e-07
City 6	16077	81936	0.000954142	0.000187216	20	68	0.00100218	0.0017096	3.20065e-07
City 7	16675	98611	0.00114832	0.00019418	9	77	0.00113482	0.002137	4.14963e-07
City 8	18032	116643	0.0013583	0.000209982	10	87	0.0012822	0.00241703	5.07532e-07
City 9	18496	135139	0.00157369	0.000215385	14	101	0.00148853	0.00277074	5.96776e-07
City 10	18563	153702	0.00178985	0.000216166	9	110	0.00162118	0.00310971	6.72212e-07
City 11	18869	172571	0.00200958	0.000219729	16	126	0.00185698	0.00347816	7.64252e-07
City 12	19174	191745	0.00223286	0.000223281	16	142	0.00209279	0.00394977	8.81908e-07
City 13	20140	211885	0.00246739	0.00023453	21	163	0.00240229	0.00449508	1.05423e-06
City 14	20177	232062	0.00270235	0.000234961	11	174	0.0025644	0.00496669	1.16698e-06
City 15	20532	252594	0.00294145	0.000239094	9	183	0.00269705	0.00526145	1.25798e-06
City 16	22180	274774	0.00319973	0.000258285	23	206	0.00303602	0.00573307	1.48077e-06
City 17	22384	297158	0.0034604	0.000260661	19	225	0.00331604	0.00635206	1.65573e-06
City 18	22480	319638	0.00372217	0.000261779	13	238	0.00350763	0.00682368	1.78629e-06
City 19	22584	342222	0.00398516	0.00026299	9	247	0.00364028	0.00714791	1.87983e-06
City 20	23170	365392	0.00425498	0.000269814	7	254	0.00374344	0.00738372	1.99223e-06
City 21	23499	388891	0.00452862	0.000273645	13	267	0.00393504	0.00767848	2.10118e-06
City 22	24125	413016	0.00480956	0.000280935	8	275	0.00405294	0.00798797	2.2441e-06
City 23	24883	437899	0.00509932	0.000289762	24	299	0.00440665	0.00845959	2.45127e-06
City 24	25884	463783	0.00540074	0.000301418	39	338	0.00498143	0.00938808	2.82974e-06
City 25	26088	489871	0.00570453	0.000303794	26	364	0.00536462	0.010346	3.14307e-06
City 26	27759	517630	0.00602778	0.000323253	15	379	0.00558569	0.0109503	3.53971e-06
City 27	29078	546708	0.0063664	0.000338612	21	400	0.00589518	0.0114809	3.88756e-06
City 28	29555	576263	0.00671056	0.000344167	14	414	0.00610152	0.0119967	4.12887e-06
City 29	29696	605959	0.00705637	0.000345809	24	438	0.00645523	0.0125567	4.34223e-06
City 30	30063	636022	0.00740646	0.000350083	24	462	0.00680894	0.0132642	4.64355e-06
City 31	30484	666506	0.00776144	0.000354985	16	478	0.00704474	0.0138537	4.91785e-06
City 32	30838	697344	0.00812055	0.000359108	10	488	0.00719212	0.0142369	5.11257e-06
City 33	31032	728376	0.00848192	0.000361367	26	514	0.00757531	0.0147674	5.33646e-06
City 34	31768	760144	0.00885185	0.000369937	31	545	0.00803219	0.0156075	5.7738e-06
City 35	32132	792276	0.00922603	0.000374176	17	562	0.00828273	0.0163149	6.10465e-06
City 36	32163	824439	0.00960057	0.000374537	11	573	0.00844485	0.0167276	6.2651e-06
City 37	32943	857382	0.00998419	0.00038362	14	587	0.00865118	0.017096	6.55838e-06
City 38	33270	890652	0.0103716	0.000387428	30	617	0.00909332	0.0177445	6.87472e-06
City 39	33426	924078	0.0107609	0.000389245	14	631	0.00929965	0.018393	7.15937e-06
City 40	33500	957578	0.011151	0.000390106	21	652	0.00960915	0.0189088	7.37645e-06
City 41	33762	991340	0.0115441	0.000393157	2	654	0.00963863	0.0192478	7.56741e-06
City 42	34053	1025393	0.0119407	0.000396546	14	668	0.00984496	0.0194836	7.72614e-06
City 43	34464	1059857	0.012342	0.000401332	22	690	0.0101692	0.0200141	8.03232e-06
City 44	34593	1094450	0.0127448	0.000402834	26	716	0.0105524	0.0207216	8.34736e-06
City 45	34695	1129145	0.0131489	0.000404022	26	742	0.0109356	0.0214879	8.68161e-06
City 46	34937	1164082	0.0135557	0.00040684	27	769	0.0113335	0.0222691	9.05995e-06
City 47	35016	1199098	0.0139635	0.00040776	12	781	0.0115103	0.0228438	9.31481e-06
City 48	35021	1234119	0.0143713	0.000407818	29	810	0.0119377	0.0234481	9.56256e-06
City 49	35348	1269467	0.0147829	0.000411626	22	832	0.012262	0.0241997	9.96125e-06
City 50	35639	1305106	0.0151979	0.000415015	16	848	0.0124978	0.0247598	1.02757e-05
City 51	35766	1340872	0.0156144	0.000416494	24	872	0.0128515	0.0253493	1.05578e-05
City 52	35908	1376780	0.0160326	0.000418148	17	889	0.013102	0.0259535	1.08524e-05
City 53	36566	1413346	0.0164584	0.00042581	15	904	0.0133231	0.0264252	1.12521e-05
City 54	37031	1450377	0.0168896	0.000431225	23	927	0.0136621	0.0269852	1.16367e-05
City 55	37152	1487529	0.0173222	0.000432634	14	941	0.0138684	0.0275305	1.19106e-05
City 56	37506	1525035	0.017759	0.000436756	34	975	0.0143695	0.0282379	1.23331e-05
City 57	37680	1562715	0.0181978	0.000438782	27	1002	0.0147674	0.0291369	1.27848e-05
City 58	37979	1600694	0.01864	0.000442264	13	1015	0.014959	0.0297265	1.3147e-05
City 59	38116	1638810	0.0190839	0.00044386	36	1051	0.0154896	0.0304486	1.35149e-05
City 60	38538	1677348	0.0195327	0.000448774	17	1068	0.0157401	0.0312297	1.40151e-05
City 61	38780	1716128	0.0199843	0.000451592	20	1088	0.0160349	0.031775	1.43493e-05
City 62	38818	1754946	0.0204363	0.000452034	33	1121	0.0165213	0.0325562	1.47165e-05
City 63	39324	1794270	0.0208942	0.000457927	21	1142	0.0168307	0.033352	1.52728e-05
City 64	40069	1834339	0.0213608	0.000466602	15	1157	0.0170518	0.0338826	1.58097e-05
City 65	40150	1874489	0.0218284	0.000467545	34	1191	0.0175529	0.0346047	1.61793e-05
City 66	40272	1914761	0.0222973	0.000468966	20	1211	0.0178477	0.0354006	1.66017e-05
City 67	40714	1955475	0.0227714	0.000474113	21	1232	0.0181572	0.0360048	1.70704e-05
City 68	41105	1996580	0.0232501	0.000478666	39	1271	0.0187319	0.0368891	1.76576e-05
City 69	41303	2037883	0.0237311	0.000480972	16	1287	0.0189678	0.0376997	1.81325e-05
City 70	41368	2079251	0.0242128	0.000481729	17	1304	0.0192183	0.0381861	1.83953e-05
City 71	41692	2120943	0.0246983	0.000485502	57	1361	0.0200584	0.0392767	1.90689e-05
City 72	41751	2162694	0.0251845	0.000486189	11	1372	0.0202205	0.0402788	1.95831e-05
City 73	41996	2204690	0.0256735	0.000489042	19	1391	0.0205005	0.040721	1.99143e-05
City 74	42221	2246911	0.0261652	0.000491662	24	1415	0.0208542	0.0413547	2.03325e-05
City 75	42393	2289304	0.0266589	0.000493665	42	1457	0.0214732	0.0423274	2.08956e-05
City 76	42936	2332240	0.0271589	0.000499988	59	1516	0.0223427	0.043816	2.19075e-05
City 77	42961	2375201	0.0276591	0.000500279	31	1547	0.0227996	0.0451424	2.25838e-05
City 78	43100	2418301	0.028161	0.000501898	29	1576	0.023227	0.0460266	2.31007e-05
City 79	43318	2461619	0.0286655	0.000504437	18	1594	0.0234923	0.0467193	2.35669e-05
City 80	43362	2504981	0.0291704	0.000504949	9	1603	0.0236249	0.0471173	2.37918e-05
City 81	44187	2549168	0.029685	0.000514556	24	1627	0.0239787	0.0476036	2.44947e-05
City 82	44383	2593551	0.0302018	0.000516839	21	1648	0.0242882	0.0482668	2.49462e-05
City 83	44546	2638097	0.0307206	0.000518737	24	1672	0.0246419	0.04893	2.53818e-05
City 84	44804	2682901	0.0312423	0.000521741	17	1689	0.0248924	0.0495343	2.58441e-05
City 85	44830	2727731	0.0317643	0.000522044	16	1705	0.0251282	0.0500206	2.6113e-05
City 86	44891	2772622	0.0322871	0.000522754	22	1727	0.0254525	0.0505807	2.64413e-05
City 87	44904	2817526	0.03281	0.000522906	30	1757	0.0258946	0.051347	2.68497e-05
City 88	44930	2862456	0.0333332	0.000523208	7	1764	0.0259978	0.0518924	2.71505e-05
City 89	44965	2907421	0.0338568	0.000523616	29	1793	0.0264252	0.0524229	2.74495e-05
City 90	45118	2952539	0.0343822	0.000525398	16	1809	0.026661	0.0530861	2.78913e-05
City 91	46061	2998600	0.0349186	0.000536379	13	1822	0.0268526	0.0535135	2.87035e-05
City 92	46294	3044894	0.0354577	0.000539092	47	1869	0.0275452	0.0543978	2.93254e-05
City 93	46327	3091221	0.0359972	0.000539476	21	1890	0.0278547	0.0554	2.9887e-05
City 94	46497	3137718	0.0365386	0.000541456	41	1931	0.028459	0.0563137	3.04914e-05
City 95	47004	3184722	0.037086	0.00054736	20	1951	0.0287538	0.0572128	3.1316e-05
City 96	47024	3231746	0.0376336	0.000547593	35	1986	0.0292696	0.0580233	3.17732e-05
City 97	47036	3278782	0.0381813	0.000547733	38	2024	0.0298296	0.0590992	3.23706e-05
City 98	47350	3326132	0.0387327	0.000551389	35	2059	0.0303455	0.0601751	3.31799e-05
City 99	49205	3375337	0.0393057	0.000572991	30	2089	0.0307876	0.0611331	3.50287e-05
City 100	49584	3424921	0.0398831	0.000577404	32	2121	0.0312592	0.0620468	3.58261e-05
City 101	49696	3474617	0.0404618	0.000578708	33	2154	0.0317456	0.0630048	3.64614e-05
City 102	49790	3524407	0.0410416	0.000579803	66	2220	0.0327183	0.0644638	3.73763e-05
City 103	49837	3574244	0.041622	0.00058035	33	2253	0.0332046	0.0659229	3.82584e-05
City 104	50037	3624281	0.0422046	0.000582679	24	2277	0.0335583	0.066763	3.89014e-05
City 105	50219	3674500	0.0427894	0.000584799	35	2312	0.0340742	0.0676325	3.95514e-05
City 106	50872	3725372	0.0433818	0.000592403	39	2351	0.0346489	0.0687231	4.07118e-05
City 107	50919	3776291	0.0439748	0.00059295	29	2380	0.0350763	0.0697253	4.13436e-05
City 108	50995	3827286	0.0445686	0.000593835	27	2407	0.0354743	0.0705506	4.18954e-05
City 109	51098	3878384	0.0451637	0.000595035	27	2434	0.0358722	0.0713465	4.24536e-05
City 110	51120	3929504	0.0457589	0.000595291	44	2478	0.0365207	0.0723929	4.30948e-05
City 111	51236	3980740	0.0463556	0.000596642	27	2505	0.0369186	0.0734393	4.38169e-05
City 112	51272	4032012	0.0469527	0.000597061	20	2525	0.0372133	0.0741319	4.42613e-05
City 113	51391	4083403	0.0475511	0.000598447	41	2566	0.0378176	0.0750309	4.4902e-05
City 114	51630	4135033	0.0481523	0.00060123	18	2584	0.0380829	0.0759005	4.56336e-05
City 115	51797	4186830	0.0487555	0.000603174	40	2624	0.0386724	0.0767553	4.62968e-05
City 116	52000	4238830	0.049361	0.000605538	29	2653	0.0390998	0.0777722	4.70941e-05
City 117	52055	4290885	0.0499672	0.000606179	16	2669	0.0393356	0.0784354	4.75459e-05
City 118	52487	4343372	0.0505784	0.000611209	49	2718	0.0400578	0.0793934	4.8526e-05
City 119	52802	4396174	0.0511933	0.000614878	17	2735	0.0403083	0.0803661	4.94153e-05
City 120	53380	4449554	0.0518149	0.000621608	26	2761	0.0406915	0.0809998	5.03502e-05
City 121	53857	4503411	0.0524421	0.000627163	21	2782	0.041001	0.0816925	5.12345e-05
City 122	53930	4557341	0.0530701	0.000628013	30	2812	0.0414431	0.0824441	5.1776e-05
City 123	53941	4611282	0.0536982	0.000628141	25	2837	0.0418116	0.0832547	5.22957e-05
City 124	54010	4665292	0.0543272	0.000628945	26	2863	0.0421948	0.0840064	5.28354e-05
City 125	54150	4719442	0.0549578	0.000630575	20	2883	0.0424895	0.0846843	5.33998e-05
City 126	54977	4774419	0.055598	0.000640205	42	2925	0.0431085	0.0855981	5.48003e-05
City 127	55334	4829753	0.0562423	0.000644363	46	2971	0.0437865	0.086895	5.59919e-05
City 128	55488	4885241	0.0568885	0.000646156	48	3019	0.0444939	0.0882804	5.70429e-05
City 129	55500	4940741	0.0575348	0.000646296	35	3054	0.0450097	0.0895036	5.78458e-05
City 130	55758	4996499	0.0581841	0.0006493	14	3068	0.0452161	0.0902258	5.85836e-05
City 131	55880	5052379	0.0588348	0.000650721	29	3097	0.0456435	0.0908595	5.91242e-05
City 132	56613	5108992	0.059494	0.000659257	29	3126	0.0460709	0.0917143	6.04633e-05
City 133	56965	5165957	0.0601574	0.000663356	31	3157	0.0465277	0.0925986	6.14258e-05
City 134	57083	5223040	0.0608221	0.00066473	20	3177	0.0468225	0.0933502	6.20527e-05
City 135	57639	5280679	0.0614933	0.000671204	58	3235	0.0476773	0.0944998	6.34287e-05
City 136	58399	5339078	0.0621734	0.000680054	61	3296	0.0485763	0.0962536	6.54577e-05
City 137	58418	5397496	0.0628537	0.000680276	17	3313	0.0488269	0.0974032	6.6261e-05
City 138	58419	5455915	0.063534	0.000680287	34	3347	0.0493279	0.0981548	6.67735e-05
City 139	58529	5514444	0.0642155	0.000681568	15	3362	0.049549	0.098877	6.73914e-05
City 140	59187	5573631	0.0649048	0.000689231	40	3402	0.0501385	0.0996876	6.87077e-05
City 141	59436	5633067	0.0655969	0.00069213	16	3418	0.0503743	0.100513	6.9568e-05
City 142	59542	5692609	0.0662903	0.000693365	32	3450	0.050846	0.10122	7.01826e-05
City 143	59678	5752287	0.0669852	0.000694948	29	3479	0.0512734	0.102119	7.09677e-05
City 144	60305	5812592	0.0676874	0.00070225	31	3510	0.0517302	0.103004	7.23343e-05
City 145	61188	5873780	0.0684	0.000712532	26	3536	0.0521134	0.103844	7.3992e-05
City 146	62028	5935808	0.0691223	0.000722314	38	3574	0.0526735	0.104787	7.5689e-05
City 147	62068	5997876	0.0698451	0.00072278	21	3595	0.052983	0.105656	7.63663e-05
City 148	62113	6059989	0.0705684	0.000723304	30	3625	0.0534251	0.106408	7.69654e-05
City 149	63079	6123068	0.0713029	0.000734553	47	3672	0.0541178	0.107543	7.89959e-05
City 150	64260	6187328	0.0720512	0.000748306	32	3704	0.0545894	0.108707	8.13462e-05
City 151	64522	6251850	0.0728026	0.000751357	34	3738	0.0550905	0.10968	8.24087e-05
City 152	65171	6317021	0.0735615	0.000758914	20	3758	0.0553853	0.110476	8.38416e-05
City 153	65413	6382434	0.0743232	0.000761732	20	3778	0.05568	0.111065	8.4602e-05
City 154	65455	6447889	0.0750855	0.000762221	35	3813	0.0561958	0.111876	8.52742e-05
City 155	66091	6513980	0.0758551	0.000769628	35	3848	0.0567117	0.112908	8.68967e-05
City 156	66318	6580298	0.0766274	0.000772271	51	3899	0.0574633	0.114175	8.8174e-05
City 157	66483	6646781	0.0774016	0.000774192	19	3918	0.0577433	0.115207	8.91921e-05
City 158	67053	6713834	0.0781824	0.00078083	29	3947	0.0581707	0.115914	9.05092e-05
City 159	67257	6781091	0.0789656	0.000783206	45	3992	0.0588339	0.117005	9.16387e-05
City 160	67412	6848503	0.0797506	0.000785011	45	4037	0.0594971	0.118331	9.28911e-05
City 161	67596	6916099	0.0805378	0.000787153	23	4060	0.0598361	0.119333	9.39336e-05
City 162	67848	6983947	0.0813278	0.000790088	30	4090	0.0602783	0.120114	9.49009e-05
City 163	68062	7052009	0.0821204	0.00079258	34	4124	0.0607793	0.121058	9.59478e-05
City 164	68860	7120869	0.0829223	0.000801873	36	4160	0.0613099	0.122089	9.79e-05
City 165	69442	7190311	0.0837309	0.00080865	8	4168	0.0614278	0.122738	9.92518e-05
City 166	70348	7260659	0.0845501	0.0008192	51	4219	0.0621794	0.123607	0.000101259
City 167	70624	7331283	0.0853726	0.000822414	30	4249	0.0626216	0.124801	0.000102638
City 168	70958	7402241	0.0861989	0.000826304	54	4303	0.0634174	0.126039	0.000104147
City 169	72110	7474351	0.0870386	0.000839719	50	4353	0.0641543	0.127572	0.000107124
City 170	72230	7546581	0.0878797	0.000841116	31	4384	0.0646112	0.128766	0.000108307
City 171	73024	7619605	0.0887301	0.000850362	34	4418	0.0651123	0.129724	0.000110312
City 172	73142	7692747	0.0895818	0.000851736	37	4455	0.0656576	0.13077	0.000111381
City 173	73357	7766104	0.090436	0.00085424	53	4508	0.0664387	0.132096	0.000112842
City 174	73536	7839640	0.0912924	0.000856324	42	4550	0.0670577	0.133496	0.000114316
City 175	73739	7913379	0.092151	0.000858688	42	4592	0.0676767	0.134734	0.000115695
City 176	73849	7987228	0.093011	0.000859969	35	4627	0.0681925	0.135869	0.000116843
City 177	74549	8061777	0.0938791	0.000868121	42	4669	0.0688115	0.137004	0.000118936
City 178	74954	8136731	0.094752	0.000872837	39	4708	0.0693863	0.138198	0.000120624
City 179	75095	8211826	0.0956265	0.000874479	23	4731	0.0697253	0.139112	0.00012165
City 180	75114	8286940	0.0965012	0.0008747	34	4765	0.0702264	0.139952	0.000122416
City 181	75432	8362372	0.0973796	0.000878403	50	4815	0.0709633	0.14119	0.000124021
City 182	75622	8437994	0.0982602	0.000880616	17	4832	0.0712138	0.142177	0.000125203
City 183	75842	8513836	0.0991433	0.000883178	30	4862	0.071656	0.14287	0.000126179
City 184	76003	8589839	0.100028	0.000885053	37	4899	0.0722013	0.143857	0.000127321
City 185	76778	8666617	0.100922	0.000894077	42	4941	0.0728203	0.145022	0.00012966
City 186	77341	8743958	0.101823	0.000900633	27	4968	0.0732182	0.146038	0.000131527
City 187	77429	8821387	0.102725	0.000901658	42	5010	0.0738372	0.147055	0.000132594
City 188	77696	8899083	0.10363	0.000904767	32	5042	0.0743088	0.148146	0.000134038
City 189	78211	8977294	0.10454	0.000910765	35	5077	0.0748246	0.149133	0.000135825
City 190	78263	9055557	0.105452	0.00091137	62	5139	0.0757384	0.150563	0.000137219
City 191	78365	9133922	0.106364	0.000912558	64	5203	0.0766816	0.15242	0.000139092
City 192	78403	9212325	0.107277	0.000913	34	5237	0.0771827	0.153864	0.000140478
City 193	78413	9290738	0.10819	0.000913117	34	5271	0.0776838	0.154866	0.000141411
City 194	78554	9369292	0.109105	0.000914759	24	5295	0.0780375	0.155721	0.000142447
City 195	78609	9447901	0.110021	0.000915399	34	5329	0.0785386	0.156576	0.00014333
City 196	79107	9527008	0.110942	0.000921199	39	5368	0.0791134	0.157652	0.000145229
City 197	80199	9607207	0.111876	0.000933915	33	5401	0.0795997	0.158713	0.000148224
City 198	80446	9687653	0.112812	0.000936791	25	5426	0.0799682	0.159568	0.000149482
City 199	80551	9768204	0.11375	0.000938014	55	5481	0.0807788	0.160747	0.000150783
City 200	81032	9849236	0.114694	0.000943615	44	5525	0.0814272	0.162206	0.00015306
City 201	82535	9931771	0.115655	0.000961117	22	5547	0.0817515	0.163179	0.000156834
City 202	82578	10014349	0.116617	0.000961618	31	5578	0.0822083	0.16396	0.000157667
City 203	82637	10096986	0.117579	0.000962305	34	5612	0.0827094	0.164918	0.000158701
City 204	82692	10179678	0.118542	0.000962946	65	5677	0.0836674	0.166377	0.000160212
City 205	83673	10263351	0.119516	0.000974369	25	5702	0.0840358	0.167703	0.000163405
City 206	85571	10348922	0.120513	0.000996472	48	5750	0.0847433	0.168779	0.000168184
City 207	86865	10435787	0.121524	0.00101154	38	5788	0.0853033	0.170047	0.000172009
City 208	87061	10522848	0.122538	0.00101382	45	5833	0.0859665	0.17127	0.000173637
City 209	89706	10612554	0.123583	0.00104462	41	5874	0.0865708	0.172537	0.000180237
City 210	89985	10702539	0.124631	0.00104787	41	5915	0.087175	0.173746	0.000182063
City 211	90088	10792627	0.12568	0.00104907	48	5963	0.0878825	0.175057	0.000183648
City 212	90322	10882949	0.126732	0.0010518	43	6006	0.0885162	0.176399	0.000185536
City 213	90391	10973340	0.127784	0.0010526	54	6060	0.089312	0.177828	0.000187182
City 214	90401	11063741	0.128837	0.00105272	60	6120	0.0901963	0.179508	0.000188971
City 215	90944	11154685	0.129896	0.00105904	71	6191	0.0912427	0.181439	0.000192151
City 216	91247	11245932	0.130959	0.00106257	91	6282	0.0925839	0.183827	0.000195328
City 217	91740	11337672	0.132027	0.00106831	37	6319	0.0931292	0.185713	0.000198399
City 218	94120	11431792	0.133123	0.00109602	46	6365	0.0938071	0.186936	0.000204887
City 219	94809	11526601	0.134227	0.00110405	40	6405	0.0943966	0.188204	0.000207786
City 220	95082	11621683	0.135334	0.00110723	57	6462	0.0952367	0.189633	0.000209967
City 221	95232	11716915	0.136443	0.00110897	60	6522	0.096121	0.191358	0.000212211
City 222	95266	11812181	0.137552	0.00110937	52	6574	0.0968873	0.193008	0.000214118
City 223	97091	11909272	0.138683	0.00113062	24	6598	0.0972411	0.194128	0.000219486
City 224	97972	12007244	0.139824	0.00114088	66	6664	0.0982138	0.195455	0.000222991
City 225	98150	12105394	0.140967	0.00114295	34	6698	0.0987148	0.196929	0.00022508
City 226	98516	12203910	0.142114	0.00114722	71	6769	0.0997612	0.198476	0.000227695
City 227	99581	12303491	0.143274	0.00115962	51	6820	0.100513	0.200274	0.000232241
City 228	99588	12403079	0.144433	0.0011597	71	6891	0.101559	0.202072	0.000234343
City 229	100172	12503251	0.1456	0.0011665	63	6954	0.102488	0.204047	0.000238021
City 230	100235	12603486	0.146767	0.00116723	41	6995	0.103092	0.20558	0.00023996
City 231	100445	12703931	0.147937	0.00116968	12	7007	0.103269	0.206361	0.000241376
City 232	102321	12806252	0.149128	0.00119152	52	7059	0.104035	0.207304	0.000247008
City 233	103783	12910035	0.150337	0.00120855	49	7108	0.104757	0.208793	0.000252336
City 234	103844	13013879	0.151546	0.00120926	41	7149	0.105362	0.210119	0.000254089
City 235	104383	13118262	0.152762	0.00121554	37	7186	0.105907	0.211269	0.000256805
City 236	104459	13222721	0.153978	0.00121642	50	7236	0.106644	0.212551	0.000258551
City 237	104813	13327534	0.155199	0.00122054	78	7314	0.107793	0.214437	0.00026173
City 238	104979	13432513	0.156421	0.00122248	55	7369	0.108604	0.216397	0.000264541
City 239	105051	13537564	0.157645	0.00122332	35	7404	0.10912	0.217724	0.000266345
City 240	105633	13643197	0.158875	0.00123009	40	7444	0.109709	0.218829	0.00026918
City 241	106280	13749477	0.160112	0.00123763	40	7484	0.110299	0.220008	0.000272288
City 242	106700	13856177	0.161355	0.00124252	54	7538	0.111095	0.221394	0.000275086
City 243	107186	13963363	0.162603	0.00124818	32	7570	0.111566	0.222661	0.000277921
City 244	107961	14071324	0.16386	0.0012572	61	7631	0.112465	0.224032	0.000281653
City 245	108421	14179745	0.165123	0.00126256	51	7682	0.113217	0.225682	0.000284937
City 246	108818	14288563	0.16639	0.00126718	58	7740	0.114072	0.227289	0.000288016
City 247	109423	14397986	0.167664	0.00127423	45	7785	0.114735	0.228807	0.000291552
City 248	109640	14507626	0.168941	0.00127675	31	7816	0.115192	0.229927	0.00029356
City 249	110223	14617849	0.170224	0.00128354	75	7891	0.116297	0.231489	0.000297126
City 250	110611	14728460	0.171512	0.00128806	53	7944	0.117078	0.233376	0.000300602
City 251	111105	14839565	0.172806	0.00129381	76	8020	0.118198	0.235277	0.000304404
City 252	113735	14953300	0.174131	0.00132444	87	8107	0.119481	0.237679	0.000314792
City 253	113958	15067258	0.175458	0.00132704	61	8168	0.12038	0.23986	0.000318304
City 254	114461	15181719	0.176791	0.00133289	84	8252	0.121618	0.241997	0.000322557
City 255	115245	15296964	0.178133	0.00134202	32	8284	0.122089	0.243707	0.000327061
City 256	115680	15412644	0.17948	0.00134709	68	8352	0.123091	0.245181	0.00033028
City 257	116011	15528655	0.180831	0.00135094	64	8416	0.124035	0.247126	0.000333854
City 258	117144	15645799	0.182195	0.00136414	45	8461	0.124698	0.248733	0.000339306
City 259	117496	15763295	0.183563	0.00136824	46	8507	0.125376	0.250074	0.00034216
City 260	117813	15881108	0.184935	0.00137193	67	8574	0.126363	0.251739	0.000345368
City 261	118027	15999135	0.186309	0.00137442	89	8663	0.127675	0.254038	0.000349155
City 262	119980	16119115	0.187707	0.00139716	51	8714	0.128427	0.256102	0.000357816
City 263	120111	16239226	0.189105	0.00139869	27	8741	0.128825	0.257251	0.000359814
City 264	120524	16359750	0.190509	0.0014035	64	8805	0.129768	0.258592	0.000362934
City 265	120974	16480724	0.191918	0.00140874	33	8838	0.130254	0.260022	0.000366303
City 266	121189	16601913	0.193329	0.00141124	49	8887	0.130976	0.26123	0.000368659
City 267	121631	16723544	0.194745	0.00141639	50	8937	0.131713	0.262689	0.00037207
City 268	122546	16846090	0.196172	0.00142704	54	8991	0.132509	0.264222	0.000377057
City 269	122993	16969083	0.197604	0.00143225	73	9064	0.133585	0.266094	0.000381113
City 270	123305	17092388	0.19904	0.00143588	87	9151	0.134867	0.268452	0.000385466
City 271	123445	17215833	0.200478	0.00143751	94	9245	0.136252	0.271119	0.000389738
City 272	125150	17340983	0.201935	0.00145737	53	9298	0.137034	0.273286	0.000398278
City 273	125547	17466530	0.203397	0.00146199	74	9372	0.138124	0.275158	0.000402278
City 274	125635	17592165	0.20486	0.00146302	81	9453	0.139318	0.277442	0.000405902
City 275	126061	17718226	0.206328	0.00146798	59	9512	0.140187	0.279505	0.000410307
City 276	127527	17845753	0.207813	0.00148505	95	9607	0.141588	0.281775	0.000418449
City 277	127904	17973657	0.209303	0.00148944	45	9652	0.142251	0.283838	0.00042276
City 278	130642	18104299	0.210824	0.00152132	97	9749	0.14368	0.285931	0.000434993
City 279	130659	18234958	0.212346	0.00152152	46	9795	0.144358	0.288039	0.000438257
City 280	131464	18366422	0.213876	0.00153089	70	9865	0.14539	0.289748	0.000443574
City 281	132914	18499336	0.215424	0.00154778	91	9956	0.146731	0.292121	0.000452139
City 282	133639	18632975	0.21698	0.00155622	77	10033	0.147866	0.294597	0.000458458
City 283	135931	18768906	0.218563	0.00158291	60	10093	0.14875	0.296616	0.000469517
City 284	138217	18907123	0.220173	0.00160953	54	10147	0.149546	0.298296	0.000480118
City 285	138707	19045830	0.221788	0.00161524	49	10196	0.150268	0.299814	0.000484272
City 286	138881	19184711	0.223405	0.00161726	79	10275	0.151433	0.301701	0.00048793
City 287	139086	19323797	0.225025	0.00161965	92	10367	0.152788	0.304221	0.000492732
City 288	139109	19462906	0.226645	0.00161992	48	10415	0.153496	0.306284	0.000496156
City 289	139379	19602285	0.228268	0.00162306	58	10473	0.154351	0.307846	0.000499655
City 290	139652	19741937	0.229894	0.00162624	53	10526	0.155132	0.309482	0.000503294
City 291	141614	19883551	0.231543	0.00164909	121	10647	0.156915	0.312047	0.000514593
City 292	142972	20026523	0.233208	0.0016649	70	10717	0.157947	0.314862	0.000524215
City 293	143130	20169653	0.234875	0.00166674	51	10768	0.158698	0.316645	0.000527766
City 294	144093	20313746	0.236553	0.00167796	109	10877	0.160305	0.319003	0.000535274
City 295	144440	20458186	0.238235	0.001682	97	10974	0.161734	0.322039	0.00054167
City 296	145502	20603688	0.239929	0.00169437	75	11049	0.16284	0.324574	0.000549947
City 297	146641	20750329	0.241637	0.00170763	113	11162	0.164505	0.327345	0.000558984
City 298	147494	20897823	0.243354	0.00171756	60	11222	0.165389	0.329894	0.000566615
City 299	147529	21045352	0.245072	0.00171797	54	11276	0.166185	0.331575	0.000569635
City 300	147737	21193089	0.246793	0.00172039	86	11362	0.167453	0.333638	0.000573988
City 301	147787	21340876	0.248514	0.00172097	43	11405	0.168086	0.335539	0.000577454
City 302	148254	21489130	0.25024	0.00172641	57	11462	0.168926	0.337013	0.000581824
City 303	149386	21638516	0.25198	0.0017396	110	11572	0.170548	0.339474	0.000590548
City 304	153221	21791737	0.253764	0.00178425	75	11647	0.171653	0.342201	0.000610573
City 305	153600	21945337	0.255553	0.00178867	76	11723	0.172773	0.344426	0.000616064
City 306	157053	22102390	0.257382	0.00182888	61	11784	0.173672	0.346445	0.000633606
City 307	157889	22260279	0.25922	0.00183861	51	11835	0.174424	0.348096	0.000640013
City 308	159331	22419610	0.261076	0.0018554	94	11929	0.175809	0.350233	0.000649824
City 309	162032	22581642	0.262963	0.00188686	46	11975	0.176487	0.352296	0.000664733
City 310	162913	22744555	0.26486	0.00189712	48	12023	0.177194	0.353682	0.000670975
City 311	163966	22908521	0.266769	0.00190938	82	12105	0.178403	0.355597	0.00067897
City 312	164288	23072809	0.268682	0.00191313	89	12194	0.179715	0.358118	0.000685125
City 313	167328	23240137	0.270631	0.00194853	94	12288	0.1811	0.360815	0.000703058
City 314	167377	23407514	0.27258	0.0019491	79	12367	0.182264	0.363364	0.000708233
City 315	167459	23574973	0.27453	0.00195005	70	12437	0.183296	0.36556	0.000712863
City 316	168362	23743335	0.27649	0.00196057	175	12612	0.185875	0.369171	0.000723786
City 317	169375	23912710	0.278463	0.00197237	75	12687	0.18698	0.372856	0.000735408
City 318	172761	24085471	0.280475	0.0020118	96	12783	0.188395	0.375376	0.00075518
City 319	174155	24259626	0.282503	0.00202803	124	12907	0.190223	0.378618	0.000767849
City 320	174461	24434087	0.284534	0.00203159	139	13046	0.192271	0.382494	0.000777073
City 321	178315	24612402	0.286611	0.00207647	89	13135	0.193583	0.385855	0.000801216
City 322	179819	24792221	0.288705	0.00209399	78	13213	0.194733	0.388316	0.000813128
City 323	179856	24972077	0.290799	0.00209442	92	13305	0.196089	0.390821	0.000818543
City 324	180338	25152415	0.292899	0.00210003	90	13395	0.197415	0.393504	0.000826369
City 325	180462	25332877	0.295001	0.00210147	69	13464	0.198432	0.395847	0.000831862
City 326	183244	25516121	0.297134	0.00213387	61	13525	0.199331	0.397763	0.000848774
City 327	183503	25699624	0.299271	0.00213689	117	13642	0.201055	0.400386	0.00085558
City 328	186135	25885759	0.301439	0.00216754	78	13720	0.202205	0.40326	0.000874081
City 329	186141	26071900	0.303606	0.00216761	89	13809	0.203516	0.405721	0.000879444
City 330	186236	26258136	0.305775	0.00216871	78	13887	0.204666	0.408183	0.00088523
City 331	187839	26445975	0.307963	0.00218738	60	13947	0.20555	0.410216	0.000897299
City 332	197650	26643625	0.310264	0.00230163	90	14037	0.206877	0.412427	0.000949254
City 333	198153	26841778	0.312572	0.00230749	161	14198	0.20925	0.416126	0.000960205
City 334	198398	27040176	0.314882	0.00231034	116	14314	0.210959	0.420209	0.000970824
City 335	199664	27239840	0.317207	0.00232508	72	14386	0.21202	0.422979	0.000983461
City 336	207121	27446961	0.319619	0.00241192	106	14492	0.213583	0.425603	0.00102652
City 337	209016	27655977	0.322053	0.00243398	123	14615	0.215395	0.428978	0.00104413
City 338	209335	27865312	0.324491	0.0024377	78	14693	0.216545	0.43194	0.00105294
City 339	209668	28074980	0.326932	0.00244158	90	14783	0.217871	0.434416	0.00106066
City 340	209759	28284739	0.329375	0.00244264	82	14865	0.21908	0.436951	0.00106731
City 341	211149	28495888	0.331834	0.00245882	168	15033	0.221556	0.440636	0.00108344
City 342	211678	28707566	0.334299	0.00246498	41	15074	0.22216	0.443716	0.00109375
City 343	213383	28920949	0.336784	0.00248484	80	15154	0.223339	0.445499	0.00110699
City 344	222022	29142971	0.339369	0.00258544	122	15276	0.225137	0.448476	0.00115951
City 345	222885	29365856	0.341964	0.00259549	62	15338	0.226051	0.451188	0.00117105
City 346	231981	29597837	0.344666	0.00270141	245	15583	0.229662	0.455712	0.00123107
City 347	242154	29839991	0.347486	0.00281988	212	15795	0.232786	0.462448	0.00130404
City 348	242272	30082263	0.350307	0.00282125	93	15888	0.234157	0.466943	0.00131736
City 349	244470	30326733	0.353154	0.00284685	137	16025	0.236176	0.470332	0.00133896
City 350	245442	30572175	0.356012	0.00285816	133	16158	0.238136	0.474312	0.00135566
City 351	245680	30817855	0.358873	0.00286094	195	16353	0.24101	0.479146	0.00137081
City 352	246617	31064472	0.361745	0.00287185	97	16450	0.242439	0.483449	0.00138839
City 353	253648	31318120	0.364699	0.00295372	170	16620	0.244945	0.487384	0.0014396
City 354	254749	31572869	0.367665	0.00296654	90	16710	0.246271	0.491216	0.00145721
City 355	256648	31829517	0.370654	0.00298866	235	16945	0.249735	0.496006	0.00148239
City 356	258020	32087537	0.373658	0.00300463	110	17055	0.251356	0.501091	0.00150559
City 357	264632	32352169	0.37674	0.00308163	87	17142	0.252638	0.503994	0.00155312
City 358	277037	32629206	0.379966	0.00322609	113	17255	0.254303	0.506942	0.00163544
City 359	278078	32907284	0.383204	0.00323821	116	17371	0.256013	0.510317	0.00165251
City 360	278689	33185973	0.38645	0.00324532	148	17519	0.258194	0.514207	0.00166877
City 361	279298	33465271	0.389702	0.00325242	140	17659	0.260258	0.518452	0.00168622
City 362	282647	33747918	0.392993	0.00329142	92	17751	0.261614	0.521871	0.00171769
City 363	283256	34031174	0.396292	0.00329851	173	17924	0.264163	0.525777	0.00173428
City 364	283662	34314836	0.399595	0.00330323	167	18091	0.266624	0.530788	0.00175332
City 365	284831	34599667	0.402912	0.00331685	150	18241	0.268835	0.53546	0.00177604
City 366	287525	34887192	0.40626	0.00334822	134	18375	0.27081	0.539645	0.00180685
City 367	292026	35179218	0.409661	0.00340063	326	18701	0.275615	0.546425	0.00185819
City 368	296508	35475726	0.413114	0.00345283	82	18783	0.276823	0.552438	0.00190747
City 369	300369	35776095	0.416611	0.00349779	110	18893	0.278444	0.555267	0.00194221
City 370	301995	36078090	0.420128	0.00351672	116	19009	0.280154	0.558598	0.00196443
City 371	303627	36381717	0.423664	0.00353573	148	19157	0.282335	0.562489	0.00198881
City 372	308771	36690488	0.42726	0.00359563	110	19267	0.283956	0.566291	0.00203617
City 373	311396	37001884	0.430886	0.0036262	137	19404	0.285975	0.569932	0.00206668
City 374	314071	37315955	0.434543	0.00365735	245	19649	0.289586	0.575562	0.00210503
City 375	324480	37640435	0.438322	0.00377856	138	19787	0.29162	0.581206	0.00219612
City 376	325185	37965620	0.442108	0.00378677	188	19975	0.294391	0.586011	0.00221909
City 377	331779	38297399	0.445972	0.00386356	200	20175	0.297338	0.591729	0.00228618
City 378	333134	38630533	0.449851	0.00387933	280	20455	0.301465	0.598803	0.00232296
City 379	336842	38967375	0.453774	0.00392251	101	20556	0.302953	0.604418	0.00237084
City 380	337758	39305133	0.457707	0.00393318	111	20667	0.304589	0.607543	0.00238958
City 381	338126	39643259	0.461644	0.00393747	277	20944	0.308672	0.613261	0.0024147
City 382	338304	39981563	0.465584	0.00393954	156	21100	0.310971	0.619643	0.00244111
City 383	341300	40322863	0.469558	0.00397443	198	21298	0.313889	0.62486	0.00248346
City 384	342282	40665145	0.473544	0.00398586	356	21654	0.319136	0.633025	0.00252315
City 385	342471	41007616	0.477532	0.00398806	186	21840	0.321877	0.641013	0.0025564
City 386	344404	41352020	0.481543	0.00401057	223	22063	0.325164	0.647041	0.002595
City 387	349548	41701568	0.485613	0.00407048	429	22492	0.331486	0.65665	0.00267288
City 388	358583	42060151	0.489789	0.00417569	247	22739	0.335126	0.666613	0.00278357
City 389	362057	42422208	0.494005	0.00421614	135	22874	0.337116	0.672243	0.00283427
City 390	370930	42793138	0.498325	0.00431947	111	22985	0.338752	0.675868	0.00291939
City 391	378593	43171731	0.502733	0.0044087	184	23169	0.341464	0.680216	0.00299887
City 392	380094	43551825	0.50716	0.00442618	208	23377	0.344529	0.685993	0.00303633
City 393	383250	43935075	0.511623	0.00446293	137	23514	0.346548	0.691078	0.00308423
City 394	386548	44321623	0.516124	0.00450134	218	23732	0.349761	0.69631	0.00313433
City 395	393534	44715157	0.520707	0.00458269	159	23891	0.352105	0.701866	0.00321643
City 396	406465	45121622	0.52544	0.00473327	137	24028	0.354124	0.706228	0.00334277
City 397	414607	45536229	0.530268	0.00482809	542	24570	0.362112	0.716235	0.00345805
City 398	425147	45961376	0.535219	0.00495082	278	24848	0.366209	0.72832	0.00360579
City 399	476394	46437770	0.540766	0.00554759	239	25087	0.369731	0.73594	0.0040827
City 400	488668	46926438	0.546457	0.00569052	285	25372	0.373931	0.743663	0.00423183
City 401	523820	47450258	0.552557	0.00609987	622	25994	0.383099	0.75703	0.00461778
City 402	534185	47984443	0.558777	0.00622057	915	26909	0.396584	0.779682	0.00485007
City 403	535910	48520353	0.565018	0.00624065	435	27344	0.402995	0.799578	0.00498989
City 404	541856	49062209	0.571328	0.0063099	445	27789	0.409553	0.812548	0.00512709
City 405	557215	49619424	0.577817	0.00648875	642	28431	0.419015	0.828568	0.00537637
City 406	564676	50184100	0.584392	0.00657563	580	29011	0.427563	0.846578	0.00556679
City 407	578337	50762437	0.591127	0.00673472	190	29201	0.430363	0.857926	0.00577789
City 408	603283	51365720	0.598152	0.00702521	276	29477	0.434431	0.864794	0.00607536
City 409	604533	51970253	0.605192	0.00703977	182	29659	0.437113	0.871544	0.00613547
City 410	617673	52587926	0.612385	0.00719278	549	30208	0.445204	0.882317	0.00634632
City 411	639426	53227352	0.619831	0.0074461	631	30839	0.454504	0.899708	0.00669931
City 412	652341	53879693	0.627427	0.00759649	571	31410	0.462919	0.917423	0.0069692
City 413	717187	54596880	0.635779	0.00835162	791	32201	0.474577	0.937496	0.00782961
City 414	741677	55338557	0.644416	0.00863681	1054	33255	0.490111	0.964688	0.00833182
City 415	784383	56122940	0.65355	0.00913412	582	33837	0.498688	0.988799	0.00903181
City 416	807331	56930271	0.662951	0.00940134	625	34462	0.5079	1.00659	0.00946328
City 417	813106	57743377	0.67242	0.00946859	1189	35651	0.525423	1.03332	0.00978411
City 418	847040	58590417	0.682284	0.00986375	432	36083	0.53179	1.05721	0.0104281
City 419	1001390	59591807	0.693945	0.0116612	1189	37272	0.549313	1.0811	0.0126069
City 420	1148394	60740201	0.707318	0.013373	1035	38307	0.564567	1.11388	0.0148959
City 421	1168177	61908378	0.720921	0.0136034	1138	39445	0.581339	1.14591	0.0155882
City 422	1430593	63338971	0.73758	0.0166592	1660	41105	0.605804	1.18714	0.0197769
City 423	1447000	64785971	0.754431	0.0168503	898	42003	0.619038	1.22484	0.0206389
City 424	1894557	66680528	0.776493	0.0220621	2247	44250	0.652155	1.27119	0.0280451
City 425	1895067	68575595	0.798561	0.022068	1457	45707	0.673628	1.32578	0.0292574
City 426	2045780	70621375	0.822384	0.023823	2944	48651	0.717016	1.39064	0.0331294
City 427	2333297	72954672	0.849555	0.0271712	2754	51405	0.757605	1.47462	0.0400672
City 428	3715324	76669996	0.89282	0.0432648	3128	54533	0.803705	1.56131	0.0675498
City 429	9204004	85874000	1	0.10718	13319	67852	1	1.80371	0.193322

## Sheet: Gini Intra-provinces
State	GPs Gini
Alborz	0.12
Ardabil	0.12
Bushehr	0.08
Chaharmahal and Bakhtiari	0.17
East Azerbaijan	0.28
Fars	0.2
Gilan	0.1
Golestan	0.2
Hamadan	0.21
Hormozgan	0.11
Ilam	0.12
Iran	0.2
Isfahan	0.13
Kerman	0.23
Kermanshah	0.14
Khuzestan	0.25
Kohgiluyeh and Boyer-Ahmad	0.16
Kurdistan	0.14
Lorestan	0.16
Markazi	0.07
Mazandaran	0.14
North Khorasan	0.08
Qazvin	0.19
Razavi Khorasan	0.13
Semnan	0.09
Sistan and Baluchestan	0.21
South Khorasan	0.15
Tehran	0.21
West Azerbaijan	0.22
Yazd	0.12
Zanjan	0.16
